# Supplementary material for: Human endogenous retrovirus K contributes to a stem cell niche in glioblastoma
Source: J Clin Invest. 2023 Jul 3;133(13):e167929. doi: 10.1172/JCI167929 (PMC10313366; doi:10.1172/JCI167929)
Supplement: Supporting data values [file jci-133-167929-s217.xlsx]

## Sheet: Figure 1I
Figure 1i	CSF HERV-K(HML-2)/RPP30 Ratio
Epilepsy	Glioma
24.45	39
31.5	47.5
28.5	14.55
21.5	35.5
16.25	33.5
22.5	27.85
11	31.5
31	32.6
21.5	30.75

## Sheet: Figure 1J
Figure 1j	Tumor HERV-/HPRT1 Ratio
Epilepsy	Glioma
0.26	1.125
0.37	0.78
0.325	0.48
0.345	1.7
1.515	1.03
0.21	2.1
	2.15
	0.65
	0.8

## Sheet: Figure 1K
Figure 1K
NHA	A172	GBM28	GBM43
1	0.36	1.316	0.57
1	0.119	0.87	2.494
1	0.253	0.663	5.16
1		1.827
0.462		1

## Sheet: Figure 6A
Figure 6A	Neurosphere formation assay
G28	Non-guiding			Guiding
1000	760	710	802	152	155	172
500	400	370	418	83	87	91
250	210	250	225	51	53	40
125	120	250	116	24	23	29
60	70	61	65	13	10	12
30	34	30	35	6	3	8
15	15	13	20	2	3	2
G43	Non-guiding			Guiding
1000	282	261	217	87	90	81
500	120	129	130	36	44	52
250	72	68	80	23	19	22
125	41	52	39	12	10	11
60	20	23	19	5	4	6
30	10	9	9	2	1	0
15	5	3	6	0	0	0

## Sheet: Figure 6B
Figure 6B
G28	Non Guiding				Guiding
HERVK-ENV	1	1	1.254		0.369	0.31	0.572	0.169
HERVK-POL	1	1	1.94		0.371	0.133	0.789	0.256
NESTIN	1	1	1.94		0.321	0.396	0.143	1.005
OCT4	1	1	1.255		0.587	0.716	0.276	0.763
G43	Non Guiding				Guiding
HERVK-ENV	1	0.95			0.196	0.148
HERVK-POL	1	0.961			0.156	0.148
NESTIN	1	0.777			0.219	0.164
OCT4	1	1.078			0.637	0.535

## Sheet: Figure 8B
Figure 8B
HK			OCT
ctrl	HK		ctrl	HK
1	21.72		1	2.32
1	2.29		1	1.3
1	79		1	2.2
1	16.4		1	1.6

## Sheet: Figure 8G
Figure 8G
Days Survival	Non-guiding	Guiding
17	1
17	1
18	1
18	1
18	1
19	1
19	1
19	1
20	1
18		1
19		1
22		1
25	1	1
26		1
26		1
29		1
29		1
33		1
33		1

## Sheet: Figure 9C
Figure 9C
A172	G28	G43
16.1013	16.9101	17.0094
16.1178	16.9708	17.0521
16.1359	17.0183	16.9388

## Sheet: Figure 9D
Figure 9D
	Naive			24 hours			48 hours
HERVK-ENV	1	1	1	0.12	0.105	0.308	0.141	0.173	0.601
NESTIN	1	1	1	0.164	0.225	0.475	0.2	0.353	0.623
OCT4	1	1	1	0.267	0.231	0.223	0.167	0.243	1.407

## Sheet: Figure 9E
Figure 9E
	A172			G28			G43
0	2.008	2.468	2.424	0.621	0.776	0.782	0.68	0.6	0.634
6	2.113	3.068	3.083	0.543	0.696	0.686	0.611	0.635	0.667
12.5	1.988	2.996	2.83	0.619	0.709	0.714	0.608	0.647	0.652
25	2.043	2.909	2.701	0.661	0.7	0.747	0.518	0.589	0.654
50	1.715	2.446	2.338	0.532	0.625	0.678	0.437	0.498	0.598
100	0.847	1.303	0.766	0.492	0.546	0.661	0.347	0.282	0.33
200	0.264	0.277	0.278	0.114	0.164	0.204	0.097	0.099	0.101

[truncated: 10 more sheets: Figure 9F, Figure SF1B, Figure SF5B, Figure SF6A, Figure SF6B, Figure SF6C , Figure SF6D, Figure SF6E, Figure SF6G, Figure SF6H]
